# Supplementary material for: Post-exposure effects of the piscicide 3-trifluoromethyl-4-nitrophenol (TFM) on the stress response and liver metabolic capacity in rainbow trout (Oncorhynchus mykiss)
Source: PLoS One. 2018 Jul 23;13(7):e0200782. doi: 10.1371/journal.pone.0200782 (PMC6056040; doi:10.1371/journal.pone.0200782)
Supplement: S1 File — (XLSX) [file pone.0200782.s003.xlsx]

## Sheet: Trial ELISA- March 13, 2015
			[Cort] ng/ml	Abs 1	Abs 2	Avg abs
			0	1.271	1.136	1.2035
			0.5	1.113	1.1046	1.1088
			1	1.135	1.029	1.082
			3	0.592		0.592
			5	0.408	0.492	0.45
			10	0.294	0.254	0.274
			25	0.155	0.18	0.1675
			Treatment	Time	Fish ID	Abs	[cort] ng/ml	DF	Actual [cort] ng/ml
			TFM	0h	F9	0.514	1.61919	10	16.1919
				1h	F26	0.173	2.87749	10	28.7749
				4h	F33	0.25	2.59336	10	25.9336
				24h	F50	0.321	2.33137	10	23.3137
			Control	0h	F8	1.272	1e-05	10	0.0001
				1h	F30	0.258	2.56384	10	25.6384
				4h	F89	0.442	1.88487	10	18.8487
				24h	F64	1.509	1e-05	10	0.0001

## Sheet: Plasma cortisol
			Plasma cortisol
[Cort] ng/ml	Abs 1	Abs 2	Avg abs		[Cort] ng/ml	Abs 1	Abs 2	Avg abs																				[Cort] ng/ml	Abs 1	Abs 2	Avg abs									[Cort] ng/ml	Abs 1	Abs 2	Avg abs
0	1.4063	1.3273	1.3668		0	1.4063	1.3273	1.3668																				0	1.8924	1.8818	1.8871									0	1.8924	1.8818	1.8871
2	0.726	0.7489	0.73745		0.5	1.113	1.1046	1.1088																				0.5		1.431	1.431									0.5		1.431	1.431
3	0.6167	0.7223	0.6695		1	1.135	1.029	1.082																				1	1.0534	1.0979	1.07565									1	1.0534	1.0979	1.07565
5	0.4455	0.4543	0.4499		2	0.726	0.7489	0.73745																				2	0.8549	0.8403	0.8476									2	0.8549	0.8403	0.8476
10	0.3471	0.2775	0.3123		3	0.6167	0.7223	0.6695																				3	0.5494	0.6871	0.61825									3	0.5494		0.5494
25	0.2226	0.2328	0.2277																									5	0.645	0.4611	0.55305
																												10	0.3013	0.3395	0.3204
																												25	0.213	0.2236	0.2183
																												Day of Exp/Tank#	Treatment	Time	Fish ID	Abs	[cort] ng/ml	DF	Actual [cort] ng/ml
			Day of Exp/Tank#	Treatment	Time	Fish ID	Abs	[cort] ng/ml	DF	Actual [cort] ng/ml																		Day 1 Tank 11/12	TFM	0h	F2	2.1615	#NUM!	10	#NUM!		0.001	0.01	0h		Treatment	Time	Cort	N	SEM
			day 2 Tank 12	TFM	0h	F65	0.7265	0.896078	10	8.96078	2.45826	24.5826		Treatment	Time	Cort	N	SEM													F3	2.1127	#NUM!	10	#NUM!		0.001	0.01			TFM	0h	16.5086	10	6.117
						F66	0.2275	2.85294	10	28.5294	4.62783	46.2783		TFM	0h	20.2804	4	5.45874													F4	2.1616	#NUM!	10	#NUM!		0.001	0.01				1h	31.6961	11	2.96695
						F67	0.173	3.06667	10	30.6667	4.86478	48.6478			1h	15.6588	5	6.41314													F9	1.3158	#NUM!	10	#NUM!		0.917858	9.17858				4h	26.1709	10	4.39204
						F68	0.6244	1.29647	10	12.9647	2.90217	29.0217			4h	12.1461	4	7.28791													F11	1.3918	#NUM!	10	#NUM!		0.733705	7.33705				24h	22.8086	7	6.56836
															24h	10.88	5	6.7109													F12	2.1952	#NUM!	10	#NUM!		0.001	0.01
																														1h	F17	0.6889	1.28494	10	12.8494		2.43688	24.3688	1h		Control	0h	1.76552	10	1.75552
														Control	0h	0.877131	3	0.877121													F18	0.9138	0.564103	10	5.64103		1.89193	18.9193				1h	33.4561	12	1.44878
					1h	F73	0.9521	0.0113725	10	0.113725	1.47739	14.7739			1h	22.5657	4	0.655081													F20	0.502	1.88397	10	18.8397		2.88975	28.8975				4h	17.5172	11	3.89699
						F74	0.3571	2.34471	10	23.4471	4.06435	40.6435			4h	12.7422	4	4.46293													F25	0.2884	2.56859	10	25.6859		3.40732	34.0732				24h	15.2768	12	5.53791
						F75	0.2399	2.80431	10	28.0431	4.57391	45.7391			24h	21.2461	4	4.59887													F26	0.2303	2.75481	10	27.5481		3.5481	35.481
						F76	0.2744	2.66902	10	26.6902	4.42391	44.2391																			F27	0.4522	2.04359	10	20.4359		3.01042	30.1042
						F77	1.2553	#NUM!	10	1e-05	0.15913	1.5913																			F28	0.398	2.21731	10	22.1731		3.14175	31.4175
					4h	F83	0.2116	2.91529	10	29.1529	4.69696	46.9696																		4h	F33	0.3392	2.40577	10	24.0577		3.28423	32.8423	4h
						F84	0.4595	1.94314	10	19.4314	3.61913	36.1913																			F34	0.4243	2.13301	10	21.3301		3.07802	30.7802
						F85	1.5242	#NUM!	10	1e-05	0.001	0.01																			F35	1.558	#NUM!	10	#NUM!		0.330991	3.30991
						F86	1.7518	#NUM!	10	1e-05	0.001	0.01																			F36	1.4339	#NUM!	10	#NUM!		0.631694	6.31694
					24h	F91	0.1966	2.97412	10	29.7412	4.76217	47.6217																			F37	1.1083	#NUM!	10	#NUM!		1.42064	14.2064
						F92	0.3262	2.46588	10	24.6588	4.1987	41.987																			F41	0.2996	2.53269	10	25.3269		3.38018	33.8018
						F93	1.5431	#NUM!	10	1e-05	0.001	0.01																			F42	0.5892	1.60449	10	16.0449		2.67846	26.7846
						F94	1.1831	#NUM!	10	1e-05	0.473043	4.73043																			F43	0.4356	2.09679	10	20.9679		3.05064	30.5064
						F95	1.7848	#NUM!	10	1e-05	0.001	0.01																			F44	1.9414	#NUM!	10	#NUM!		0.001	0.01
																														24h	F49	1.6551	#NUM!	10	#NUM!		0.0957112	0.957112	24h
			Tank 15	Control	0h	F69	0.3135	2.51569	10	25.1569	4.25391	42.5391																			F50	0.6648	1.36218	10	13.6218		2.49528	24.9528
						F70	0.8879	0.263137	10	2.63137	1.75652	17.5652																			F51	0.8988	0.612179	10	6.12179		1.92828	19.2828
						F71	1.5958	#NUM!	10	1e-05	0.001	0.01																			F52	2.1439	#NUM!	10	#NUM!		0.001	0.01
						F72	1.3407	#NUM!	10	1e-05	0.001	0.01																			F57	1.5773	#NUM!	10	#NUM!		0.284226	2.84226
					1h	F78	0.3427	2.40118	10	24.0118	4.12696	41.2696																			F58	1.1155	#NUM!	10	#NUM!		1.4032	14.032
						F79	0.988	#NUM!	10	1e-05	1.3213	13.213																			F59	2.4235	#NUM!	10	#NUM!		0.001	0.01
						F80	0.3852	2.23451	10	22.3451	3.94217	39.4217																			F60	0.8639	0.724038	10	7.24038		2.01284	20.1284
						F81	0.3681	2.30157	10	23.0157	4.01652	40.1652																										0
						F82	0.4223	2.08902	10	20.8902	3.78087	37.8087																Tank 15/14	Control	0h	F6	2.133	#NUM!	10	#NUM!		0.001	0.01	0h
					4h	F87	0.6809	1.0749	10	10.749	2.65652	26.5652																			F7	2.1212	#NUM!	10	#NUM!		0.001	0.01
						F88	0.5948	1.41255	10	14.1255	3.03087	30.3087																			F8	1.9212	#NUM!	10	#NUM!		0.001	0.01
						F89	0.3471	2.38392	10	23.8392	4.10783	41.0783																			F13	2.0023	#NUM!	10	#NUM!		0.001	0.01
						F90	0.8975	0.22549	10	2.2549	1.71478	17.1478																			F14	1.9327	#NUM!	10	#NUM!		0.001	0.01
					24h	F96	1.4757	#NUM!	10	1e-05	0.001	0.01																			F15	1.9617	#NUM!	10	#NUM!		0.001	0.01
						F97	0.6963	1.01451	10	10.1451	2.58957	25.8957																			F16	2.5499	#NUM!	10	#NUM!		0.001	0.01
						F98	0.5145	1.72745	10	17.2745	3.38	33.8																		1h	F21	0.3458	2.38462	10	23.8462		3.26823	32.6823	1h
						F99	0.2013	2.95569	10	29.5569	4.74174	47.4174																			F22	0.4929	1.91314	10	19.1314		2.9118	29.118
						F100	0.2408	2.80078	10	28.0078	4.57	45.7																			F23	0.6135	1.5266	10	15.266		2.61958	26.1958
																															F24	0.3937	2.23109	10	22.3109		3.15217	31.5217
																															F29	0.473	1.97692	10	19.7692		2.96002	29.6002
																															F30	0.2995	2.53301	10	25.3301		3.38042	33.8042
																															F31	0.4869	1.93237	10	19.3237		2.92634	29.2634
																															F32	0.4308	2.11218	10	21.1218		3.06227	30.6227
																														4h	F38	1.0391	0.1625	10	1.625		1.58832	15.8832	4h
																															F39	1.4548	#NUM!	10	#NUM!		0.581052	5.81052
																															F40	1.5689	#NUM!	10	#NUM!		0.30458	3.0458
																															F45	0.4069	2.18878	10	21.8878		3.12018	31.2018
																															F46	1.2814	#NUM!	10	#NUM!		1.00121	10.0121
																															F47	1.4016	#NUM!	10	#NUM!		0.709959	7.09959
																															F48	1.5074	#NUM!	10	#NUM!		0.453598	4.53598
																														24h	F54	1.5291	#NUM!	10	#NUM!		0.401018	4.01018	24h
																															F55	2.1788	#NUM!	10	#NUM!		0.001	0.01
																															F56	0.6163	1.51763	10	15.1763		2.61279	26.1279
																															F61	2.2778	#NUM!	10	#NUM!		0.001	0.01
																															F62	1.6814	#NUM!	10	#NUM!		0.0319845	0.319845
																															F63	1.7377	#NUM!	10	#NUM!		0.001	0.01
																															F64	1.8105	#NUM!	10	#NUM!		0.001	0.01

## Sheet: Plasma lactate
	Plasma lactate
		PLATE 1														PLATE 2																PLATE 2
		[Lac] mM	ABSi 1	Absi 2	Absf 1	Absf 2	Diff1	Diff2	Avg diff							[Lac] mM	ABSi 1	Absi 2	Absf 1	Absf 2	Diff1	Diff2	Avg diff									[Lac] mM	ABSi 1	Absi 2	Absf 1	Absf 2	Diff1	Diff2	Avg diff
		0	0.1263	0.1248	0.1265	0.1235	0.0002	-0.0013	-0.00055							0	0.1245	0.1229	0.1257	0.1232	0.0012	0.0003	0.00075									0	0.1261	0.1231	0.1254	0.1228	-0.0007	-0.0003	-0.0005
		0.25	0.1255	0.123	0.1339	0.1316	0.0084	0.0086	0.0085							0.25	0.124	0.1208	0.1338	0.1296	0.0098	0.0088	0.0093									0.25	0.1228	0.1216	0.1354	0.1294	0.0126	0.0078	0.0102
		0.5	0.1242	0.1222	0.1413	0.1389	0.0171	0.0167	0.0169							0.5	0.1231	0.1208	0.141	0.1381	0.0179	0.0173	0.0176									0.5	0.1227	0.1208	0.1378	0.1371	0.0151	0.0163	0.0157
		1	0.1248	0.1209	0.1586	0.1539	0.0338	0.033	0.0334							1	0.1231	0.119	0.1462	0.153	0.0231	0.034	0.02855									1	0.1225	0.1199	0.1547	0.1531	0.0322	0.0332	0.0327
		2.5	0.1246	0.1225	0.2078	0.1956	0.0832	0.0731	0.07815							2.5	0.1227	0.1193	0.1957	0.1934	0.073	0.0741	0.07355									2.5	0.124	0.1208	0.2096	0.2014	0.0856	0.0806	0.0831
		5	0.1282	0.123	0.2762	0.267	0.148	0.144	0.146							5	0.1239	0.1228	0.2479	0.246	0.124	0.1232	0.1236									5	0.1249	0.1223	0.2692	0.2686	0.1443	0.1463	0.1453
		10	0.1265	0.1248	0.3685	0.3761	0.242	0.2513	0.24665							10	0.1263	0.1209	0.328	0.3215	0.2017	0.2006	0.20115									10	0.1259	0.1239	0.3641	0.3659	0.2382	0.242	0.2401
	Treatment	Time (h)	Sample ID	Absi1	Absi2	Absf1	Abdf2	Diff1	Diff2	Avg Diff	[Lac] mM	DF	Actual [Lac]			Treatment	Time (h)	Sample ID	Absi1	Absi2	Absf1	Abdf2	Diff1	Diff2	Avg Diff	[Lac] mM	DF	Actual [Lac]				Treatment	Time (h)	Sample ID	Absi1	Absi2	Absf1	Abdf2	Diff1	Diff2	Avg Diff	[Lac] mM	DF	Actual [Lac]				Treatment	Time (h)
	Control	1h	78	0.1254	0.1254	0.2992	0.2926	0.1738	0.1672	0.1705	6.52981	3	19.5894			Control	0h	6	0.1189	0.1194	0.1528	0.1515	0.0339	0.0321	0.033	1.1918	3	3.5754				Control	0h	69	0.1214	0.124	0.1498	0.1516	0.0284	0.0276	0.028	0.829608	3	2.48882				Control	0h
			79	0.1222	0.1256	0.2014	0.1986	0.0792	0.073	0.0761	2.7708	3	8.31241					7	0.1195	0.1195	0.1665	0.166	0.047	0.0465	0.04675	1.86284	3	5.58852						70	0.1188	0.1207	0.1676	0.1655	0.0488	0.0448	0.0468	1.59403	3	4.7821					1h
			80	0.1214	0.1202	0.3428	0.3417	0.2214	0.2215	0.22145	8.55864	3	25.6759					8	0.1171	0.1157	0.1515	0.1493	0.0344	0.0336	0.034	1.2406	3	3.72181						71	0.1208	0.1206	0.1796	0.1783	0.0588	0.0577	0.05825	2.0596	3	6.17881					4h
			81	0.1243	0.1243	0.277	0.2724	0.1527	0.1481	0.1504	5.72943	3	17.1883					13	0.1155	0.117	0.1556	0.1565	0.0401	0.0395	0.0398	1.52366	3	4.57098						72	0.1187	0.1241	0.1857	0.1911	0.067	0.067	0.067	2.41539	3	7.24616					24h
			82	0.1253	0.1213	0.3106	0.3114	0.1853	0.1901	0.1877	7.21471	3	21.6441					14	0.1146	0.115	0.1596	0.1653	0.045	0.0503	0.04765	1.90676	3	5.72029					4h	45	0.1219	0.123	0.2485	0.2422	0.1266	0.1192	0.1229	4.68834	3	14.065
		4h	87	0.1225	0.1186	0.1636	0.161	0.0411	0.0424	0.04175	1.40299	3	4.20896					15	0.1159	0.1147	0.153	0.1579	0.0371	0.0432	0.04015	1.54074	3	4.62222						46	0.1196	0.1188	0.1804	0.1798	0.0608	0.061	0.0609	2.16735	3	6.50206				TFM	0h
			88	0.1185	0.1179	0.1995	0.2052	0.081	0.0873	0.08415	3.09135	3	9.27406					16	0.1153	0.1142	0.1611	0.1616	0.0458	0.0474	0.0466	1.85552	3	5.56656						47	0.1188	0.1202	0.1615	0.1662	0.0427	0.046	0.04435	1.49442	3	4.48325					1h
			89	0.1164	0.117	0.186	0.1896	0.0696	0.0726	0.0711	2.5717	3	7.71511				1h	21	0.1154	0.1198	0.2532	0.2566	0.1378	0.1368	0.1373	6.28195	3	18.8459						48	0.1197	0.12	0.1946	0.1934	0.0749	0.0734	0.07415	2.70611	3	8.11834					4h
			90	0.1178	0.1162	0.1863	0.1796	0.0685	0.0634	0.06595	2.36663	3	7.09989					22	0.1164	0.1196	0.1876	0.1876	0.0712	0.068	0.0696	2.97799	3	8.93397					24h	54	0.1187	0.1175	0.1707	0.1648	0.052	0.0473	0.04965	1.70992	3	5.12976					24h
		24h	96	0.1164	0.121	0.1682	0.1733	0.0518	0.0523	0.05205	1.81313	3	5.43939					23	0.1138	0.137	0.2191	0.2207	0.1053	0.0837	0.0945	4.19318	3	12.5796						55	0.1159	0.1165	0.1749	0.1739	0.059	0.0574	0.0582	2.05757	3	6.17271
			97	0.114	0.12	0.1559	0.1609	0.0419	0.0409	0.0414	1.38905	3	4.16714					24	0.1135	0.1158	0.2424	0.239	0.1289	0.1232	0.12605	5.73292	3	17.1988						56	0.1156	0.1153	0.2057	0.2034	0.0901	0.0881	0.0891	3.314	3	9.94199
			98	0.1152	0.1189	0.1785	0.1818	0.0633	0.0629	0.0631	2.25314	3	6.75943					29	0.1187	0.1217	0.21	0.2087	0.0913	0.087	0.08915	3.93209	3	11.7963						61	0.1136	0.1187	0.152	0.1564	0.0384	0.0377	0.03805	1.23825	3	3.71475
			99	0.1172	0.1208	0.1802	0.1825	0.063	0.0617	0.06235	2.22328	3	6.66983					30	0.1209	0.1215	0.2552	0.2589	0.1343	0.1374	0.13585	6.21119	3	18.6336						62	0.1147	0.1187	0.1455	0.1475	0.0308	0.0288	0.0298	0.902798	3	2.70839
			100	0.1165	0.1275	0.189	0.1976	0.0725	0.0701	0.0713	2.57967	3	7.739					31	0.1225	0.1261	0.2665	0.2742	0.144	0.1481	0.14605	6.70898	3	20.1269						63	0.1164	0.1207	0.1843	0.1869	0.0679	0.0662	0.06705	2.41742	3	7.25226
																		32	0.1188	0.1213	0.2069	0.204	0.0881	0.0827	0.0854	3.74908	3	11.2472						64	0.1137	0.1195	0.1898	0.1866	0.0761	0.0671	0.0716	2.60243	3	7.80728
	TFM	1h	77	0.1249	0.1235	0.2267	0.2284	0.1018	0.1049	0.10335	3.8559	3	11.5677				4h	37	0.125	0.1247	0.2855	0.2625	0.1605	0.1378	0.14915	6.86027	3	20.5808
		4h	83	0.1219	0.1198	0.1771	0.1784	0.0552	0.0586	0.0569	2.00626	3	6.01877					38	0.126	0.1261	0.1967	0.1922	0.0707	0.0661	0.0684	2.91943	3	8.75828				TFM	0h	65	0.1133	0.1167	0.1633	0.1646	0.05	0.0479	0.04895	1.68146	3	5.04437
			84	0.1212	0.1303	0.1883	0.1953	0.0671	0.065	0.06605	2.37061	3	7.11183					39	0.1255	0.1278	0.1821	0.1852	0.0566	0.0574	0.057	2.36307	3	7.08921						66	0.116	0.1196	0.1872	0.1911	0.0712	0.0715	0.07135	2.59226	3	7.77679
			85	0.1249	0.1189	0.1778	0.1685	0.0529	0.0496	0.05125	1.78128	3	5.34383					40	0.1267	0.1266	0.1995	0.2011	0.0728	0.0745	0.07365	3.17564	3	9.52692						67	0.1171	0.1251	0.1932	0.2007	0.0761	0.0756	0.07585	2.77524	3	8.32571
			86	0.1199	0.1186	0.1891	0.187	0.0692	0.0684	0.0688	2.48012	3	7.44035																					68	0.1209	0.1243	0.1795	0.1829	0.0586	0.0586	0.0586	2.07383	3	6.2215
		24h	91	0.1173	0.119	0.1636	0.1683	0.0463	0.0493	0.0478	1.6439	3	4.93169			TFM	0h	1	0.1212	0.1218	0.1687	0.1651	0.0475	0.0433	0.0454	1.79696	3	5.39087					1h	73	0.1193	0.1207	0.169	0.1659	0.0497	0.0452	0.04745	1.62046	3	4.86139
			92	0.129	0.1201	0.1747	0.1669	0.0457	0.0468	0.04625	1.58217	3	4.74652					2	0.1244	0.1229	0.1837	0.1795	0.0593	0.0566	0.05795	2.40943	3	7.2283						74	0.119	0.1228	0.3156	0.319	0.1966	0.1962	0.1964	7.67692	3	23.0308
			93	0.1243	0.121	0.1902	0.1861	0.0659	0.0651	0.0655	2.34871	3	7.04613					3	0.1214	0.1224	0.1711	0.1752	0.0497	0.0528	0.05125	2.08245	3	6.24736						75	0.1267	0.1258	0.2364	0.2317	0.1097	0.1059	0.1078	4.07436	3	12.2231
			94	0.1143	0.1205	0.1665	0.1692	0.0522	0.0487	0.05045	1.74942	3	5.24826					4	0.1196	0.1185	0.1824	0.1772	0.0628	0.0587	0.06075	2.54608	3	7.63825						76	0.1322		0.2759		0.1437		0.1437	5.53409	3	16.6023
			95	0.1159	0.1282	0.1926	0.1942	0.0767	0.066	0.07135	2.58166	3	7.74497					9	0.1194	0.1258	0.1512	0.1561	0.0318	0.0303	0.03105	1.09663	3	3.2899					4h	43	0.1234	0.1231	0.1954	0.1963	0.072	0.0732	0.0726	2.64309	3	7.92927
																		10	0.1229	0.1181	0.1465	0.1413	0.0236	0.0232	0.0234	0.72329	3	2.16987						44	0.1252	0.1261	0.1962	0.1948	0.071	0.0687	0.06985	2.53127	3	7.59381
																		11	0.1192	0.1192	0.1706	0.1723	0.0514	0.0531	0.05225	2.13126	3	6.39377					24h	49	0.1183	0.1186	0.1692	0.1677	0.0509	0.0491	0.05	1.72415	3	5.17245
																		12	0.1179	0.116	0.1664	0.1652	0.0485	0.0492	0.04885	1.96533	3	5.89598						50	0.122	0.1259	0.1866	0.1882	0.0646	0.0623	0.06345	2.27104	3	6.81312
																	1h	17	0.1242	0.1177	0.248	0.2439	0.1238	0.1262	0.125	5.68167	3	17.045						51	0.1235	0.1211	0.1718	0.1678	0.0483	0.0467	0.0475	1.6225	3	4.86749
																		18	0.122	0.1207	0.224	0.2116	0.102	0.0909	0.09645	4.28835	3	12.865						52	0.1186	0.1191	0.1731	0.1707	0.0545	0.0516	0.05305	1.84817	3	5.5445
																		20	0.1145	0.119	0.2461	0.2467	0.1316	0.1277	0.12965	5.90861	3	17.7258						57	0.1161	0.115	0.1556	0.1529	0.0395	0.0379	0.0387	1.26468	3	3.79404
																		25	0.114	0.1166	0.263	0.2658	0.149	0.1492	0.1491	6.85783	3	20.5735						58	0.1153	0.1163	0.177	0.179	0.0617	0.0627	0.0622	2.22021	3	6.66064
																		26	0.1158	0.125	0.2815	0.2848	0.1657	0.1598	0.16275	7.52399	3	22.572						59	0.1238	0.1191	0.2142	0.2203	0.0904	0.1012	0.0958	3.58642	3	10.7593
																		27	0.1215	0.1256	0.288	0.2798	0.1665	0.1542	0.16035	7.40686	3	22.2206						60	0.1219	0.1217	0.23	0.232	0.1081	0.1103	0.1092	4.13128	3	12.3938
																		28	0.1221	0.1242	0.2489	0.2352	0.1268	0.111	0.1189	5.38398	3	16.1519
																	4h	33	0.1175	0.1211	0.1646	0.1669	0.0471	0.0458	0.04645	1.8482	3	5.5446
																		34	0.1272	0.1255	0.1835	0.1786	0.0563	0.0531	0.0547	2.25082	3	6.75247
																		35	0.1303	0.1283	0.1833	0.1776	0.053	0.0493	0.05115	2.07757	3	6.23272
																		36	0.1263	0.1249	0.2008	0.1985	0.0745	0.0736	0.07405	3.19516	3	9.58549
																		41	0.1242	0.1269	0.1884	0.1943	0.0642	0.0674	0.0658	2.79254	3	8.37761
																		42	0.1212	0.1367	0.1799	0.1906	0.0587	0.0539	0.0563	2.32891	3	6.98673
[truncated: 3 more columns]

## Sheet: Plasma glucose
	[Glc] mM	Abs1	Abs2	Avg Abs
	0	0.0451	0.0449	0.045
	0.5	0.0846	0.0857	0.08515
	1	0.1238	0.1235	0.12365
	2	0.2056	0.1929	0.19925
	4	0.3571	0.3897	0.3734
	6	0.5046	0.5145	0.50955
	8	0.6858	0.6315	0.65865
	10	0.7631	0.8271	0.7951
	Abs1	Abs2	Avg	Conc (mM)	Conc [mg/dL)
std	0.4733	0.4671	0.4702	5.54234	99.8508
				Actual conc (mg/dL)	100
	Tank#	Treatment	Time	Sample	Abs1	Abs2	Avg Abs	GLC mM	DF	GLC mM			Tank#	Treatment	Time	Sample	Abs1	Abs2	Avg Abs	GLC mM	DF	GLC mM				Treatment	Time (h)	[Lac]mM	N	SEM
	11	TFM	0h	1	0.1209	0.1163	0.1186	0.897706	3	2.69312			15	Control	0h	5			#DIV/0!	#DIV/0!	3	#DIV/0!				Control	0h	2.5155	11	0.146082
				2	0.1141	0.1113	0.1127	0.819767	3	2.4593						6	0.1101	0.1071	0.1086	0.765606	3	2.29682					1h	3.31316	12	0.173366
				3	0.1171	0.1171	0.1171	0.877891	3	2.63367						7	0.1211	0.1184	0.11975	0.912897	3	2.73869					4h	4.97878	12	0.488032
				4	0.1059	0.1026	0.10425	0.708142	3	2.12443						8	0.0994	0.0994	0.0994	0.644074	3	1.93222					24h	2.41175	11	0.214556
	12			9	0.1371	0.1326	0.13485	1.11237	3	3.33711			14			13	0.1384	0.1392	0.1388	1.16455	3	3.49364
				10	0.0858	0.0851	0.08545	0.459795	3	1.37938						14	0.1348	0.1327	0.13375	1.09784	3	3.29351				TFM	0h	2.72152	12	0.284922
				11	0.1118	0.1161	0.11395	0.83628	3	2.50884						15	0.1138	0.1107	0.11225	0.813823	3	2.44147					1h	3.95616	12	0.400576
				12	0.1234	0.1236	0.1235	0.962435	3	2.88731						16	0.1108	0.1082	0.1095	0.777495	3	2.33249					4h	3.60605	11	0.554342
	12			65	0.1216	0.1229	0.12225	0.945922	3	2.83777			15			69	0.1107	0.1067	0.1087	0.766927	3	2.30078					24h	3.88034	13	0.621816
				66	0.1858	0.1884	0.1871	1.80259	3	5.40777						70	0.1099	0.1055	0.1077	0.753717	3	2.26115
				67	0.1162	0.1135	0.11485	0.848169	3	2.54451						71	0.1049	0.1009	0.1029	0.690309	3	2.07093
				68	0.1	0.0944	0.0972	0.615012	3	1.84504						72	0.1147	0.1132	0.11395	0.83628	3	2.50884
	11		1h	17	0.1366	0.1324	0.1345	1.10775	3	3.32324			15		1h	21	0.1354	0.1342	0.1348	1.11171	3	3.33512
				18	0.1253	0.1226	0.12395	0.96838	3	2.90514						22	0.1668	0.1639	0.16535	1.51527	3	4.54582
				19			#DIV/0!	#DIV/0!	3	#DIV/0!						23	0.1294	0.1252	0.1273	1.01263	3	3.0379
				20	0.1441	0.1418	0.14295	1.21937	3	3.65811						24	0.1391	0.1353	0.1372	1.14341	3	3.43024
	12			25	0.1471	0.1467	0.1469	1.27155	3	3.81465			14			29	0.125	0.1192	0.1221	0.943941	3	2.83182
				26	0.1837	0.1772	0.18045	1.71474	3	5.14423						30	0.1593	0.1598	0.15955	1.43866	3	4.31597
				27	0.1671	0.1656	0.16635	1.52848	3	4.58545						31	0.1281	0.1264	0.12725	1.01197	3	3.03592
				28	0.1819	0.1782	0.18005	1.70946	3	5.12838						32	0.1361	0.1311	0.1336	1.09586	3	3.28757
	12			73	0.1323	0.1279	0.1301	1.04962	3	3.14886			15			78	0.3729	0.3569	0.3649	4.15133	3	12.454	outlier removed
				74	0.2391	0.232	0.23555	2.44262	3	7.32785						79	0.1211	0.1183	0.1197	0.912237	3	2.73671
				75	0.1138	0.1113	0.11255	0.817786	3	2.45336						80	0.1407	0.1375	0.1391	1.16851	3	3.50553
				76	0.1355	0.1346	0.13505	1.11501	3	3.34503						81	0.1146	0.1129	0.11375	0.833638	3	2.50091
				77	0.1183	0.1162	0.11725	0.879873	3	2.63962						82	0.1317	0.1308	0.13125	1.06481	3	3.19444
	11		4h	33	0.1635	0.1705	0.167	1.53707	3	4.61121			15		4h	37	0.2383	0.2335	0.2359	2.44724	3	7.34172
				34	0.1526	0.1491	0.15085	1.32373	3	3.97119						38	0.1673	0.1635	0.1654	1.51593	3	4.5478
				35	0.1009	0.0993	0.1001	0.653321	3	1.95996						39	0.1671	0.1657	0.1664	1.52914	3	4.58743
				36	0.1481	0.1448	0.14645	1.2656	3	3.79681						40	0.128	0.1243	0.12615	0.997441	3	2.99232
	12			41	0.3846	0.3817	0.38315	4.39241	3	13.1772	outlier removed		14			45	0.2843	0.2727	0.2785	3.00998	3	9.02995
				42	0.1366	0.1307	0.13365	1.09652	3	3.28955						46	0.1496	0.1466	0.1481	1.2874	3	3.8622
				43	0.2728	0.2608	0.2668	2.85543	3	8.56628						47	0.1644	0.1575	0.16095	1.45715	3	4.37145
				44	0.1167	0.1141	0.1154	0.855434	3	2.5663						48	0.1604	0.1533	0.15685	1.40299	3	4.20897
	12			83	0.1367	0.1325	0.1346	1.10907	3	3.3272			15			87	0.1473	0.1454	0.14635	1.26428	3	3.79285
				84	0.1234	0.1236	0.1235	0.962435	3	2.88731						88	0.1817	0.1791	0.1804	1.71408	3	5.14225
				85	0.1257	0.1152	0.12045	0.922145	3	2.76643						89	0.2011	0.1931	0.1971	1.93469	3	5.80407
				86	0.1001	0.0983	0.0992	0.641432	3	1.9243						90	0.156	0.1504	0.1532	1.35477	3	4.06432
	11		24h	49	0.1757	0.1734	0.17455	1.63681	3	4.91042			15		24h	53			#DIV/0!	#DIV/0!	3	#DIV/0!
				50	0.2664	0.2575	0.26195	2.79136	3	8.37408						54	0.1144	0.1093	0.11185	0.808539	3	2.42562
				51	0.1737	0.1637	0.1687	1.55953	3	4.67858						55	0.1079	0.1057	0.1068	0.741828	3	2.22548
				52	0.1077	0.1124	0.11005	0.784761	3	2.35428						56	0.1202	0.1171	0.11865	0.898367	3	2.6951
	12			57	0.1083	0.1052	0.10675	0.741167	3	2.2235			14			61	0.1156	0.1137	0.11465	0.845527	3	2.53658
				58	0.1261	0.1247	0.1254	0.987534	3	2.9626						62	0.1046	0.1001	0.10235	0.683043	3	2.04913
				59	0.1211	0.1165	0.1188	0.900348	3	2.70104						63	0.1247	0.1287	0.1267	1.00471	3
				60	0.2735	0.2681	0.2708	2.90827	3	8.7248						64	0.1624	0.1576	0.16	1.4446	3	4.3338
	12			91	0.1384	0.1317	0.13505	1.11501	3	3.34503			15			96	0.104	0.1013	0.10265	0.687006	3	2.06102
				92	0.1135	0.1118	0.11265	0.819106	3	2.45732						97	0.0918	0.0891	0.09045	0.525845	3	1.57753
				93	0.1264	0.1224	0.1244	0.974324	3	2.92297						98	0.1087	0.1065	0.1076	0.752396	3	2.25719
				94	0.1141	0.1115	0.1128	0.821088	3	2.46326						99	0.1144	0.1114	0.1129	0.822409	3	2.46723
				95	0.1042	0.1145	0.10935	0.775514	3	2.32654						100	0.099	0.0982	0.0986	0.633506	3	1.90052

## Sheet: HK EF1a
	EF1a
	[cDNA]	Log[cDNA]	CT1	CT2	CT3	Average CT
	1	0	16.18	16.19	16.09	16.1533
	0.25	-0.60206	18.6	18.58	18.68	18.62
	0.0625	-1.20412	19.6	19.73	19.72	19.6833
	0.015625	-1.80618	21.98	22.04	22.08	22.0333
	0.00390625	-2.40824	24.04	24	23.93	23.99
	0.000976562	-3.0103	24.96	25.01	24.96	24.9767
	cDNA ctrl	N/A	N/A	N/A
	neg ctrl	N/A	N/A	N/A
	outlier not included
									RNA	Vol RNA	Total RNA
Treatment	Time	Sample ID	CT1	CT2	AVG CT	EF1a Log	EF1a antilog	Normalized actin	ng/ml	ul	ng	Normalized to RNA	%control
Control	0h	1	16.52	16.48	16.5	-0.0202047	0.954542	0.954542	929.4	350	325.29	0.00293444	80.5813	0.00364159	Treatment	Time	EF1a	N	SEM
		2	17.23	17.05	17.14	-0.235722	0.581136	0.581136	752.8	175	131.74	0.00441124	121.135		Control	0h	100	6	5.7129
		3	16.24	16.33	16.285	0.0521956	1.12771	1.12771	1329	225	299.025	0.00377127	103.561			1h	101.668	6	11.4354
		4	16.87	16.96	16.915	-0.159954	0.691904	0.691904	884.9	225	199.102	0.00347511	95.4286			4h	132.98	5	13.1978
		5	16.37	16.45	16.41	0.0101024	1.02353	1.02353	1224	250	306	0.00334488	91.8524			24h	147.557	5	16.4294
		6	16.31	16.28	16.295	0.0488281	1.11899	1.11899	1040	275	286	0.00391257	107.441
	1h	7	16.73	16.66	16.695	-0.0858702	0.820597	0.69728	942.6	275	259.215	0.0031657	86.9319		TFM	0h	92.1553	6	11.981
		8	15.95	16.04	15.995	0.149852	1.41206	1.19986	1035	275	284.625	0.00496111	136.235			1h	102.562	6	10.101
		9	16.52	16.47	16.495	-0.018521	0.95825	0.814248	796.2	425	338.385	0.00283183	77.7638			4h	123.026	6	16.6823
		10	16.18	16.19	16.185	0.0858702	1.21863	1.03549	1071	225	240.975	0.00505706	138.87			24h	138.944	6	12.3546
		11	16.45	16.55	16.5	-0.0202047	0.954542	0.811097	968.9	325	314.892	0.00303133	83.242
		12	16.34	16.28	16.31	0.0437769	1.10606	0.939841	1270	275	349.25	0.00316695	86.9661
	4h	13	16.41	16.21	16.31	0.0437769	1.10606	0.610097	1046	275	287.65	0.00384514	105.59
		14	16.14	16.18	16.16	0.0942888	1.24248	0.685348	943.7	375	353.888	0.00351094	96.4124
		15	15.74	15.69	15.715	0.244141	1.75445	0.967749	1156	275	317.9	0.00551887	151.551
		16	15.45	15.64	15.545	0.301387	2.00165	1.1041	961.8	375	360.675	0.00554972	152.399
		17	15.19	15.22	15.205	0.415881	2.60544	1.43715	581.8	250	145.45	0.017913	491.9
		18	16.14	16.15	16.145	0.09934	1.25701	0.693366	965.2	225	217.17	0.00578815	158.946
	24h	19	15.09	15.03	15.06	0.464709	2.91547	1.44342	1847.7	225	415.733	0.00701286	192.577
		20	15.62	15.57	15.595	0.28455	1.92553	1.00433	961.2	325	312.39	0.00616386	169.263
		21	15.87	15.94	15.905	0.180159	1.51412	0.816907	1005	325	326.625	0.00463564	127.297
		22	14.11	15.12	14.615	0.614561	4.11681	2.26613	576.6	225	129.735	0.0317325	871.391
		23	15.7	15.82	15.76	0.228987	1.69429	0.960621	948.8	325	308.36	0.00549451	150.882
		24	16.19	16.21	16.2	0.080819	1.20453	0.710011	1041	325	338.325	0.00356029	97.7675
TFM	0h	25	16.19	16.04	16.115	0.109442	1.2866	0.956236	1245	400	498	0.00258353	70.9451
		26	16.13	15.98	16.055	0.129647	1.34787	1.00177	935.2	300	280.56	0.0048042	131.926
		27	15.95	16.01	15.98	0.154903	1.42857	1.06176	1189	300	356.7	0.00400498	109.979
		28	16.16	16.19	16.175	0.0892376	1.22811	0.912768	1068	300	320.4	0.00383306	105.258
		29	16.44	16.44	16.44	0	1	0.743229	1355	400	542	0.00184502	50.6653
		30	16.27	16.35	16.31	0.0437769	1.10606	0.822053	721.8	500	360.9	0.00306471	84.1588
	1h	31	16.06	15.99	16.025	0.139749	1.37959	0.84922	873.4	500	436.7	0.00315912	86.7513
		32	16.15	16.03	16.09	0.117861	1.31178	0.80748	1032	400	412.8	0.00317776	87.2631
		33	16.05	16.02	16.035	0.136382	1.36893	0.842661	915.4	400	366.16	0.00373862	102.665
		34	16.14	16.15	16.145	0.09934	1.25701	0.773768	840.9	500	420.45	0.00298969	82.0985
		35	15.63	15.17	15.4	0.350216	2.23983	1.37875	1034	400	413.6	0.00541546	148.711
		36	16.01	16.05	16.03	0.138066	1.37425	0.845934	874.5	400	349.8	0.00392867	107.884
	4h	37	16.06	15.9	15.98	0.154903	1.42857	0.955931	786.6	300	235.98	0.0060538	166.241
		38	16.15	16.07	16.11	0.111126	1.29159	0.86427	1115	400	446	0.00289595	79.5245
		39	16.3	16.33	16.315	0.0420932	1.10178	0.737253	915.1	500	457.55	0.00240799	66.1248
		40	15.94	15.89	15.915	0.176791	1.50242	1.00534	897.9	300	269.37	0.00557753	153.162
		41	15.77	15.85	15.81	0.21215	1.62986	1.09062	1045	300	313.5	0.00519891	142.765
		42	16.05	16.23	16.14	0.101024	1.2619	0.844398	886.2	300	265.86	0.00474647	130.341
	24h	43	16.08	16.04	16.06	0.127963	1.34265	0.800981	1028	300	308.4	0.0043536	119.552
		44	15.63	15.73	15.68	0.255927	1.80271	1.07544	933.5	300	280.05	0.00643711	176.767
		45	16.1	16.16	16.13	0.104391	1.27172	0.758665	893.5	300	268.05	0.00474434	130.282
		46	16.1	16.09	16.095	0.116177	1.3067	0.779536	943.7	300	283.11	0.00461554	126.745
		47	16.09	16.21	16.15	0.0976563	1.25215	0.74699	1097	300	329.1	0.00380477	104.481
		48	15.01	15.79	15.4	0.350216	2.23983	1.33621	1166	300	349.8	0.00640318	175.835

## Sheet: HK MC2R
	MC2R
	[cDNA]	Log[cDNA]	CT1	CT2	CT3	Average CT
	1	0	27.95	27.57	25.28	26.9333
	0.25	-0.60206	29.49	29.26	27.82	28.8567
	0.0625	-1.20412	30.86	30	28.63	29.83
	0.015625	-1.80618	34.54	31.4	30.34	32.0933
	0.00390625	-2.40824	34.99	34.01	32.39	33.7967
	0.000976562	-3.0103	36.02	37.27	34.57	35.9533							2.18207
													2
	cDNA ctrl	N/A	N/A	N/A
	neg ctrl	N/A	N/A	N/A
	outlier not included
								RNA	Vol RNA	Total RNA
Treatment	Time	Sample ID	CT1	CT2	AVG CT	MC2R log	MC2R antilog	ng/ul	ul	ng	Normalized MC2R	% change from control 0h	avg control 0h	EF1a	Normalized to EF1a	% control		AVG control	Time
Control	0h	1	27.36	27.26	27.31	-0.172145	0.672752	929.4	350	325.29	0.00206816	73.5249	0.00281287	0.954542	0.70479	89.3128		0.789125	0h	Treatment	Time	MC2R	N	SEM		MC2R	N	SEM
		2	27.78	27.78	27.78	-0.331413	0.466216	752.8	175	131.74	0.00353891	125.811		0.581136	0.802248	101.663				Control	0h	100	6	30.4595		100	6	32.4638
		3	27.24	27.27	27.255	-0.153507	0.702252	1329	225	299.025	0.00234847	83.4901		1.12771	0.622726	78.9135					1h	184.804	6	77.7096		163.872	6	59.7183
		4	28.55	28.99	28.77	-0.666893	0.215331	884.9	225	199.102	0.00108151	38.4486		0.691904	0.311216	39.4381					4h	288.542	5	58.0246		219.878	5	51.8111
		5	25.81	25.96	25.885	0.310742	2.04523	1224	250	306	0.00668376	237.613		1.02353	1.9982	253.218					24h	278.684	6	60.4181		137.221	6	24.6141
		6	28.37	28.07	28.22	-0.480515	0.330739	1040	275	286	0.00115643	41.112		1.11899	0.295568	37.4551
	1h	7	29.98	30.24	30.11	-1.12098	0.0756875	942.6	275	259.215	0.000291987	10.3804		0.820597	0.0922347	11.6882			1h	TFM	0h	142.161	6	43.5708		144.756	6	40.3145
		8	26.16	26.27	26.215	0.198916	1.58094	1035	275	284.625	0.00555447	197.466		1.41206	1.1196	141.879					1h	154.073	6	23.7422		159.869	6	31.5287
		9	25.73	25.63	25.68	0.38021	2.39999	796.2	425	338.385	0.00709249	252.144		0.95825	2.50456	317.384					4h	207.704	6	70.4177		164.082	6	49.773
		10	25.12	25.23	25.175	0.551339	3.55909	1071	225	240.975	0.0147695	525.069		1.21863	2.92058	370.103					24h	242.126	6	63.6023		163.72	6	30.6488
		11	27.69	27.66	27.675	-0.295832	0.50602	968.9	325	314.892	0.00160696	57.1289		0.954542	0.530118	67.178
		12	27.34	27.35	27.345	-0.184005	0.654628	1270	275	349.25	0.00187438	66.6359		1.10606	0.591858	75.0018
	4h	13	27.36	27.19	27.275	-0.160285	0.691378	1046	275	287.65	0.00240354	85.4478		1.10606	0.625084	79.2123			4h
		14	25.09	25.08	25.085	0.581837	3.81801	943.7	375	353.888	0.0107888	383.549		1.24248	3.0729	389.405
		15	25.96	25.76	25.86	0.319214	2.08552	1156	275	317.9	0.00656029	233.224		1.75445	1.1887	150.635
		16	25.14	25.2	25.17	0.553033	3.573	961.8	375	360.675	0.00990642	352.182		2.00165	1.78503	226.204
		17	24.85	24.72	24.785	0.683497	4.825	581.8	250	145.45	0.0331729	1179.32		2.60544	1.85189	234.677
		18	25.51	25.88	25.695	0.375127	2.37207	965.2	225	217.17	0.0109226	388.309		1.25701	1.88707	239.134
	24h	19	24.72	24.72	24.72	0.705524	5.07602	1847.7	225	415.733	0.0122098	434.07		2.91547	1.74106	220.632			24h
		20	25.94	25.82	25.88	0.312436	2.05322	961.2	325	312.39	0.00657263	233.663		1.92553	1.06632	135.126
		21	26.74	26.75	26.745	0.0193155	1.04548	1005	325	326.625	0.00320086	113.793		1.51412	0.690489	87.5005
		22	26.07	26.06	26.065	0.249746	1.77724	576.6	225	129.735	0.013699	487.011		4.11681	0.431703	54.7065
		23	25.89	26.02	25.955	0.287021	1.93652	948.8	325	308.36	0.00628005	223.261		1.69429	1.14297	144.84
		24	26.03	26.19	26.11	0.234497	1.71592	1041	325	338.325	0.00507181	180.307		1.20453	1.42455	180.523
TFM	0h	25	28.28	28.28	28.28	-0.500847	0.315612	1245	400	498	0.000633758	22.5306		1.2866	0.245307	31.086			0h
		26	26.86	26.77	26.815	-0.00440529	0.989908	935.2	300	280.56	0.00352833	125.435		1.34787	0.734425	93.0683
		27	26.42	26.29	26.355	0.151474	1.41734	1189	300	356.7	0.00397348	141.261		1.42857	0.992136	125.726
		28	25.44	25.49	25.465	0.453067	2.83836	1068	300	320.4	0.00885879	314.937		1.22811	2.31116	292.876
		29	27.19	27.25	27.22	-0.141647	0.721694	1355	400	542	0.00133154	47.3373		1	0.721694	91.4549
		30	25.85	25.92	25.885	0.310742	2.04523	721.8	500	360.9	0.00566703	201.468		1.10606	1.84912	234.325
	1h	31	26.2	26.1	26.15	0.220942	1.66319	873.4	500	436.7	0.00380854	135.397		1.37959	1.20557	152.773			1h
		32	26.21	26.14	26.175	0.21247	1.63106	1032	400	412.8	0.00395121	140.469		1.31178	1.2434	157.566
		33	26.04	26.12	26.08	0.244663	1.75656	915.4	400	366.16	0.00479725	170.546		1.36893	1.28316	162.605
		34	25.44	25.5	25.47	0.451372	2.8273	840.9	500	420.45	0.00672447	239.061		1.25701	2.24922	285.027
		35	27.15	27.27	27.21	-0.138258	0.727347	1034	400	413.6	0.00175858	62.5189		2.23983	0.324733	41.151
		36	25.97	26.22	26.095	0.23958	1.73612	874.5	400	349.8	0.00496318	176.445		1.37425	1.26332	160.091
	4h	37	26.95	26.96	26.955	-0.0518468	0.887469	786.6	300	235.98	0.00376078	133.699		1.42857	0.621227	78.7235			4h
		38	27.41	27.33	27.37	-0.192477	0.641982	1115	400	446	0.00143942	51.1727		1.29159	0.497046	62.987
		39	26.33	26.37	26.35	0.153168	1.42288	915.1	500	457.55	0.00310978	110.555		1.10178	1.29144	163.655
		40	26.8	27.09	26.945	-0.0484581	0.894421	897.9	300	269.37	0.00332042	118.044		1.50242	0.59532	75.4405
		41	25.42	25.43	25.425	0.466621	2.92834	1045	300	313.5	0.0093408	332.073		1.62986	1.79668	227.68
		42	25.03	25.19	25.11	0.573365	3.74425	886.2	300	265.86	0.0140835	500.682		1.2619	2.96716	376.006
	24h	43	26.34	26.27	26.305	0.168417	1.47373	1028	300	308.4	0.00477863	169.884		1.34265	1.09763	139.094			24h
		44	25.49	24.37	24.93	0.634361	4.30885	933.5	300	280.05	0.015386	546.985		1.80271	2.3902	302.893
		45	26.24	26.39	26.315	0.165029	1.46227	893.5	300	268.05	0.00545523	193.938		1.27172	1.14984	145.711
		46	25.96	25.95	25.955	0.287021	1.93652	943.7	300	283.11	0.00684016	243.173		1.3067	1.48199	187.801
		47	26.88	26.76	26.82	-0.00609963	0.986053	1097	300	329.1	0.00299621	106.518		1.25215	0.787488	99.7926
		48	25.93	26.04	25.985	0.276855	1.89171	1166	300	349.8	0.00540799	192.258		2.23983	0.844578	107.027

## Sheet: HK StAR
	StAR
	[cDNA]	Log[cDNA]	CT1	CT2	CT3	Average CT
	1	0	23.16	21.33	20.14	21.5433
	0.25	-0.60206	25.56	23.27	22.5	23.7767
	0.0625	-1.20412	25.73	24.64	23.27	24.5467
	0.015625	-1.80618	28.38	27.08	25.15	26.87							2.19519
	0.00390625	-2.40824	31.54	29.05	26.91	29.1667							2
	0.000976562	-3.0103	32.16	29.39	29.01	30.1867
	cDNA ctrl	38.74	N/A	N/A
	neg ctrl	N/A	N/A	N/A
	outleir not included
								RNA	Vol RNA	Total RNA
Treatment	Time	Sample ID	CT1	CT2	AVG CT	StAR log	StAR antilog	ng/ul	ul	ng	Normalized StAR	% change from control 0h	avg control 0h	EF1a antilog	StAR normalized to EF1a	% control	AVG control	Time
Control	0h	1	23.33	22.04	22.685	-0.368107	0.428443	929.4	350	325.29	0.00131711	57.2178	0.00230193	0.954542	0.448847	69.6341	0.644579	0h	Treatment	Time	StAR	N	SEM		StAR	N	SEM
		2	23.22	23	23.11	-0.513232	0.306738	752.8	175	131.74	0.00232836	101.148		0.581136	0.527825	81.8868			Control	0h	100	6	27.691		100	6	29.9083
		3	22.58	21.33	21.955	-0.118832	0.76062	1329	225	299.025	0.00254367	110.502		1.12771	0.674485	104.64				1h	116.46	6	27.5311		118.909	6	35.2846
		4	23.37	23.36	23.365	-0.600307	0.251011	884.9	225	199.102	0.00126071	54.7677		0.691904	0.362783	56.2821				4h	348.933	5	126.991		245.986	5	73.0922
		5	20.95	21.06	21.005	0.205566	1.60534	1224	250	306	0.0052462	227.905		1.02353	1.56842	243.325				24h	277.849	6	75.7586		131.288	6	30.0749
		6	23.11	23.01	23.06	-0.496158	0.319037	1040	275	286	0.00111552	48.4601		1.11899	0.285111	44.2321
	1h	7	23.71	23.41	23.56	-0.666894	0.215331	942.6	275	259.215	0.000830703	36.0873		0.820597	0.262407	40.7099		1h	TFM	0h	127.041	6	24.7441		132.793	6	18.9574
		8	21.65	21.47	21.56	0.0160492	1.03765	1035	275	284.625	0.00364566	158.374		1.41206	0.734848	114.004				1h	164.656	6	23.0298		167.469	6	27.6804
		9	20.9	20.86	20.88	0.24825	1.77113	796.2	425	338.385	0.00523406	227.377		0.95825	1.84829	286.744				4h	183.502	6	39.8953		147.161	6	25.3231
		10	22.33	22.27	22.3	-0.23664	0.579909	1071	225	240.975	0.00240651	104.543		1.21863	0.475872	73.8267				24h	213.783	6	31.1695		152.183	6	22.1402
		11	22.43	22.33	22.38	-0.263958	0.544556	968.9	325	314.892	0.00172934	75.1257		0.954542	0.570489	88.5056
		12	21.83	22.01	21.92	-0.106881	0.781843	1270	275	349.25	0.00223863	97.2504		1.10606	0.706875	109.665
	4h	13	22.46	21.65	22.055	-0.152979	0.703106	1046	275	287.65	0.00244431	106.185		1.10606	0.635688	98.6206		4h
		14	20.98	20.36	20.67	0.319959	2.0891	943.7	375	353.888	0.00590329	256.45		1.24248	1.6814	260.852
		15	20.89	20.69	20.79	0.278982	1.901	1156	275	317.9	0.00597987	259.777		1.75445	1.08353	168.099
		16	20.74	20.32	20.53	0.367765	2.3322	961.8	375	360.675	0.0064662	280.904		2.00165	1.16514	180.76
		17	19.93	19.65	19.79	0.620454	4.17306	581.8	250	145.45	0.0286907	1246.38		2.60544	1.60167	248.483
		18	19.75	19.81	19.78	0.623869	4.206	965.2	225	217.17	0.0193673	841.351		1.25701	3.34602	519.102
	24h	19	19.65	19.49	19.57	0.695578	4.9611	1847.7	225	415.733	0.0119334	518.409		2.91547	1.70164	263.993		24h
		20	20.88	20.77	20.825	0.267031	1.8494	961.2	325	312.39	0.00592016	257.183		1.92553	0.960463	149.006
		21	21.77	21.74	21.755	-0.0505378	0.890148	1005	325	326.625	0.00272529	118.392		1.51412	0.5879	91.2068
		22	21.17	21.03	21.1	0.173126	1.48979	576.6	225	129.735	0.0114834	498.859		4.11681	0.361881	56.1421
		23	21.65	21.67	21.66	-0.018098	0.959184	948.8	325	308.36	0.0031106	135.13		1.69429	0.566128	87.8291
		24	21.49	21.52	21.505	0.0348301	1.0835	1041	325	338.325	0.00320255	139.125		1.20453	0.899521	139.552
TFM	0h	25	22.89	22.1	22.495	-0.303227	0.497477	1245	400	498	0.00099895	43.3962		1.2866	0.386661	59.9866		0h
		26	21.8	21.44	21.62	-0.00443913	0.989831	935.2	300	280.56	0.00352805	153.265		1.34787	0.734368	113.93
		27	21.45	21.33	21.39	0.0740994	1.18604	1189	300	356.7	0.00332504	144.446		1.42857	0.830226	128.801
		28	21.08	21.06	21.07	0.18337	1.52535	1068	300	320.4	0.00476078	206.817		1.22811	1.24203	192.689
		29	21.82	21.85	21.835	-0.0778556	0.835881	1355	400	542	0.00154222	66.9967		1	0.835881	129.679
		30	21.34	21.36	21.35	0.0877582	1.22393	721.8	500	360.9	0.00339134	147.326		1.10606	1.10658	171.674
	1h	31	20.75	20.47	20.61	0.340447	2.19002	873.4	500	436.7	0.00501492	217.857		1.37959	1.58744	246.276		1h
		32	21.57	21.51	21.54	0.0228786	1.05409	1032	400	412.8	0.00255352	110.93		1.31178	0.803559	124.664
		33	21.01	20.6	20.805	0.27386	1.87871	915.4	400	366.16	0.00513085	222.894		1.36893	1.37239	212.913
		34	21.05	21.04	21.045	0.191907	1.55563	840.9	500	420.45	0.00369992	160.732		1.25701	1.23756	191.995
		35	22.03	21.69	21.86	-0.0863924	0.819611	1034	400	413.6	0.00198165	86.0866		2.23983	0.365925	56.7696
		36	21.06	21.08	21.07	0.18337	1.52535	874.5	400	349.8	0.00436064	189.434		1.37425	1.10995	172.198
	4h	37	21.46	21.34	21.4	0.0706847	1.17675	786.6	300	235.98	0.00498666	216.63		1.42857	0.823724	127.793		4h
		38	22.07	21.83	21.95	-0.117125	0.763616	1115	400	446	0.00171214	74.3787		1.29159	0.59122	91.7219
		39	21.4	21.32	21.36	0.0843435	1.21435	915.1	500	457.55	0.00265402	115.296		1.10178	1.10217	170.991
		40	22.14	22.07	22.105	-0.170053	0.676001	897.9	300	269.37	0.00250956	109.02		1.50242	0.449941	69.8038
		41	20.76	20.71	20.735	0.297763	1.98501	1045	300	313.5	0.00633178	275.064		1.62986	1.21791	188.946
		42	20.79	20.79	20.79	0.278982	1.901	886.2	300	265.86	0.00715038	310.626		1.2619	1.50646	233.713
	24h	43	21.92	21.85	21.885	-0.0949291	0.803657	1028	300	308.4	0.00260589	113.205		1.34265	0.59856	92.8605		24h
		44	21.6	20.72	21.16	0.152638	1.42114	933.5	300	280.05	0.00507461	220.45		1.80271	0.788336	122.302
		45	20.85	20.66	20.755	0.290934	1.95404	893.5	300	268.05	0.00728984	316.684		1.27172	1.53654	238.378
		46	21.02	20.91	20.965	0.219225	1.65663	943.7	300	283.11	0.00585153	254.201		1.3067	1.26779	196.685
		47	21.55	21.58	21.565	0.0143418	1.03357	1097	300	329.1	0.00314061	136.434		1.25215	0.82544	128.059
		48	20.71	20.81	20.76	0.289227	1.94638	1166	300	349.8	0.00556425	241.721		2.23983	0.868983	134.814

## Sheet: HK P450scc
	P450scc
	[cDNA]	Log[cDNA]	CT1	CT2	CT3	Average CT
	1	0	27.09	26.33	24.28	25.9
	0.25	-0.60206	29.98	28.54	26.98	28.5
	0.0625	-1.20412	30.67	29.71	27.64	29.34
	0.015625	-1.80618	33.2	31.61	30.12	31.6433							2.18566
	0.00390625	-2.40824	34.68	35.07	32.4	34.05
	0.000976562	-3.0103	n/a	35.39	33.65	34.52
	cDNA ctrl	N/A	N/A	N/A
	neg ctrl	N/A	N/A	N/A
								RNA	Vol RNA	Total RNA
Treatment	Time	Sample ID	CT1	CT2	AVG CT	P450scc log	P450scc antilog	ng/ul	ul	ng	Normalized P450	% change from control 0h	avg control 0h	EF1a	P450 normalized to EF1a	% control	AVG control	Time		Normalized to EF1a					Normalized to RNA
Control	0h	1	28.19	26.24	27.215	-0.335507	0.461842	929.4	350	325.29	0.00141979	70.2273	0.0020217	0.954542	0.483836	85.4552	0.566187	0h	Treatment	Time	StAR	N	SEM		Treatment	Time	StAR	N	SEM
		2	28.12	27.34	27.73	-0.510391	0.308751	752.8	175	131.74	0.00234364	115.924		0.581136	0.531289	93.8363			Control	0h	100	6	29.76		Control	0h	100	6	28.0167
		3	27.03	26.32	26.675	-0.152133	0.704478	1329	225	299.025	0.00235592	116.532		1.12771	0.6247	110.335				1h	101.048	6	42.4741			1h	95.2739	6	32.3382
		4	28.61	28.36	28.485	-0.766775	0.17109	884.9	225	199.102	0.000859306	42.5042		0.691904	0.247274	43.6736				4h	203.971	6	39.9446			4h	390.156	6	89.6844
		5	26.05	25.61	25.83	0.134814	1.364	1224	250	306	0.00445751	220.483		1.02353	1.33264	235.37				24h	167.319	6	38.4677			24h	343.141	6	87.2601
		6	28.62	27.97	28.295	-0.702255	0.198493	1040	275	286	0.000694031	34.3291		1.11899	0.177385	31.3298
	1h	7	29.52	28.26	28.89	-0.904306	0.124651	942.6	275	259.215	0.000480877	23.7858		0.820597	0.151902	26.829		1h	TFM	0h	145.7	6	32.2355		TFM	0h	146.931	6	38.7101
		8	27.99	25.51	26.75	-0.177601	0.664353	1035	275	284.625	0.00233413	115.454		1.41206	0.470486	83.0974				1h	148.415	6	35.1593			1h	140.448	6	28.6506
		9	25.77	25.37	25.57	0.223105	1.6715	796.2	425	338.385	0.00493963	244.33		0.95825	1.74432	308.082				4h	180.749	6	45.8279			4h	229.448	6	65.8316
		10	28.11	27.4	27.755	-0.518881	0.302774	1071	225	240.975	0.00125646	62.1485		1.21863	0.248456	43.8823				24h	179.354	6	22.5027			24h	260.663	6	44.5229
		11	28.35	27.14	27.745	-0.515485	0.305151	968.9	325	314.892	0.000969065	47.9332		0.954542	0.319683	56.4625
		12	27.34	26.64	26.99	-0.259101	0.55068	1270	275	349.25	0.00157675	77.9913		1.10606	0.497877	87.9352
	4h	13	27.21	26.52	26.865	-0.216653	0.607221	1046	275	287.65	0.00211097	104.416		1.10606	0.548997	96.9639		4h
		14	26.24	25.43	25.835	0.133116	1.35868	943.7	375	353.888	0.00383929	189.904		1.24248	1.09352	193.138
		15	25.97	25.13	25.55	0.229897	1.69784	1156	275	317.9	0.0053408	264.174		1.75445	0.967734	170.921
		16	25.25	24.98	25.115	0.377615	2.38569	961.8	375	360.675	0.00661453	327.177		2.00165	1.19187	210.508
		17	25.13	25.05	25.09	0.386104	2.43279	581.8	250	145.45	0.0167259	827.321		2.60544	0.933734	164.916
		18	24.92	24.94	24.93	0.440437	2.757	965.2	225	217.17	0.0126951	627.944		1.25701	2.1933	387.38
	24h	19	24.6	23.58	24.09	0.725686	5.31724	1847.7	225	415.733	0.01279	632.638		2.91547	1.8238	322.12		24h
		20	25.39	24.96	25.175	0.35724	2.27635	961.2	325	312.39	0.0072869	360.434		1.92553	1.1822	208.8
		21	26.5	26.37	26.435	-0.070633	0.849898	1005	325	326.625	0.00260206	128.707		1.51412	0.561317	99.1399
		22	25.92	25.53	25.725	0.17047	1.48071	576.6	225	129.735	0.0114133	564.542		4.11681	0.359674	63.5257
		23	26.09	26.08	26.085	0.0482206	1.11743	948.8	325	308.36	0.00362379	179.245		1.69429	0.659528	116.486
		24	26.12	25.62	25.87	0.121231	1.322	1041	325	338.325	0.00390748	193.277		1.20453	1.09752	193.844
TFM	0h	25	27.64	27.34	27.49	-0.428892	0.372485	1245	400	498	0.000747961	36.9967		1.2866	0.289512	51.1336		0h
		26	26.58	25.67	26.125	0.0346373	1.08302	935.2	300	280.56	0.00386022	190.939		1.34787	0.803508	141.916
		27	26.3	25.79	26.045	0.0618039	1.15293	1189	300	356.7	0.00323222	159.876		1.42857	0.807051	142.541
		28	25.73	25.19	25.46	0.260459	1.82163	1068	300	320.4	0.00568547	281.223		1.22811	1.48327	261.976
		29	27.47	27.25	27.36	-0.384746	0.412339	1355	400	542	0.000760772	37.6304		1	0.412339	72.8273
		30	26.03	25.8	25.915	0.105949	1.27629	721.8	500	360.9	0.00353641	174.923		1.10606	1.15391	203.804
	1h	31	25.35	25.17	25.26	0.328375	2.12998	873.4	500	436.7	0.00487744	241.255		1.37959	1.54392	272.688		1h
		32	26.27	26.24	26.255	-0.00950829	0.978344	1032	400	412.8	0.00237002	117.229		1.31178	0.745814	131.726
		33	26.67	26.37	26.52	-0.0994974	0.795248	915.4	400	366.16	0.00217186	107.427		1.36893	0.580926	102.603
		34	26.04	25.4	25.72	0.172168	1.48651	840.9	500	420.45	0.00353552	174.879		1.25701	1.18257	208.866
		35	27.95	27.6	27.775	-0.525672	0.298076	1034	400	413.6	0.000720688	35.6476		2.23983	0.13308	23.5046
		36	26.03	26.01	26.02	0.0702934	1.17569	874.5	400	349.8	0.00336104	166.248		1.37425	0.855515	151.101
	4h	37	26.24	26.04	26.14	0.0295436	1.07039	786.6	300	235.98	0.00453595	224.363		1.42857	0.749274	132.337		4h
		38	27.35	27.2	27.275	-0.355882	0.440675	1115	400	446	0.000988061	48.8728		1.29159	0.341187	60.2605
		39	26.06	25.79	25.925	0.102554	1.26635	915.1	500	457.55	0.00276768	136.898		1.10178	1.14937	203.002
		40	27.23	26.18	26.705	-0.16232	0.688145	897.9	300	269.37	0.00255465	126.361		1.50242	0.458024	80.8963
		41	25.1	25.19	25.145	0.367427	2.33038	1045	300	313.5	0.00743344	367.683		1.62986	1.42981	252.533
		42	25.16	24.91	25.035	0.404781	2.53969	886.2	300	265.86	0.00955275	472.511		1.2619	2.0126	355.466
	24h	43	26.33	25.39	25.86	0.124626	1.33237	1028	300	308.4	0.00432028	213.696		1.34265	0.992346	175.268		24h
		44	25.36	24.93	25.145	0.367427	2.33038	933.5	300	280.05	0.00832131	411.6		1.80271	1.29271	228.318
		45	25.65	25.28	25.465	0.258761	1.81452	893.5	300	268.05	0.00676933	334.834		1.27172	1.42682	252.006
		46	26.08	25.94	26.01	0.0736892	1.18492	943.7	300	283.11	0.00418537	207.023		1.3067	0.906801	160.159
		47	26.83	26.6	26.715	-0.165716	0.682785	1097	300	329.1	0.0020747	102.622		1.25215	0.54529	96.3093
		48	25.32	25.26	25.29	0.318188	2.0806	1166	300	349.8	0.00594796	294.206		2.23983	0.928908	164.064

## Sheet: HK 18sRNA gradient
	Well	Fluor	Target	Content	Sample	Cq	Cq Mean	Cq Std. Dev	Set Point			60 C
	A01	SYBR		Unkn		9.77	9.77	0	60			cDNA DF	log [cDNA]	CT1	CT2	Avg CT		Efficiency
	A02	SYBR		Unkn		10	10	0	60			1	0	9.77	10	9.885		107.14
	A03	SYBR		Unkn		13.02	13.02	0	60	Ta =52		0.25	-0.60206	13.02	12.91	12.965
	A04	SYBR		Unkn		12.91	12.91	0	60			0.0625	-1.20412	14.01	13.95	13.98
	A05	SYBR		Unkn		14.01	14.01	0	60			0.015625	-1.80618	16.5	16.35	16.425
	A06	SYBR		Unkn		13.95	13.95	0	60			0.00390625	-2.40824	18.53	18.44	18.485
	A07	SYBR		Unkn		16.5	16.5	0	60			0.000976562	-3.0103	19.44	19.38	19.41
	A08	SYBR		Unkn		16.35	16.35	0	60
	A09	SYBR		Unkn		18.53	18.53	0	60
	A10	SYBR		Unkn		18.44	18.44	0	60
	A11	SYBR		Unkn		19.44	19.44	0	60
	A12	SYBR		Unkn		19.38	19.38	0	60
	B01	SYBR		Unkn		30.76	30.76	0	59.6
	B02	SYBR		Unkn		31	31	0	59.6
	B03	SYBR		Unkn		N/A	0	0	59.6
	B04	SYBR		Unkn		N/A	0	0	59.6
	B05	SYBR		Unkn		N/A	0	0	59.6
	B06	SYBR		Unkn		N/A	0	0	59.6
	B07	SYBR		Unkn		N/A	0	0	59.6
	B08	SYBR		Unkn		N/A	0	0	59.6
	B09	SYBR		Unkn		N/A	0	0	59.6
	B10	SYBR		Unkn		N/A	0	0	59.6
	B11	SYBR		Unkn		N/A	0	0	59.6
	B12	SYBR		Unkn		N/A	0	0	59.6			58.7 C
	C01	SYBR		Unkn		9.76	9.76	0	58.7			cDNA DF	log [cDNA]	CT1	CT2	Avg CT		efficiency
	C02	SYBR		Unkn		9.66	9.66	0	58.7			1	0	9.76	9.66	9.71		108.89
	C03	SYBR		Unkn		12.62	12.62	0	58.7			0.25	-0.60206	12.62	12.97	12.795
	C04	SYBR		Unkn		12.97	12.97	0	58.7			0.0625	-1.20412	14.15	14.12	14.135
	C05	SYBR		Unkn		14.15	14.15	0	58.7			0.015625	-1.80618	16.18	16.26	16.22
	C06	SYBR		Unkn		14.12	14.12	0	58.7			0.00390625	-2.40824	18.13	18.3	18.215
	C07	SYBR		Unkn		16.18	16.18	0	58.7			0.000976562	-3.0103	19.2	19.23	19.215
	C08	SYBR		Unkn		16.26	16.26	0	58.7
	C09	SYBR		Unkn		18.13	18.13	0	58.7
	C10	SYBR		Unkn		18.3	18.3	0	58.7
	C11	SYBR		Unkn		19.2	19.2	0	58.7
	C12	SYBR		Unkn		19.23	19.23	0	58.7
	D01	SYBR		Unkn		30.52	30.52	0	57.1
	D02	SYBR		Unkn		30.53	30.53	0	57.1
	D03	SYBR		Unkn		N/A	0	0	57.1
	D04	SYBR		Unkn		N/A	0	0	57.1
	D05	SYBR		Unkn		N/A	0	0	57.1
	D06	SYBR		Unkn		N/A	0	0	57.1
	D07	SYBR		Unkn		N/A	0	0	57.1
	D08	SYBR		Unkn		N/A	0	0	57.1
	D09	SYBR		Unkn		N/A	0	0	57.1
	D10	SYBR		Unkn		N/A	0	0	57.1
	D11	SYBR		Unkn		N/A	0	0	57.1
	D12	SYBR		Unkn		N/A	0	0	57.1			55 C
	E01	SYBR		Unkn		9.51	9.51	0	55.2			cDNA DF	log [cDNA]	CT1	CT2	Avg CT		Efficiency
	E02	SYBR		Unkn		9.66	9.66	0	55.2			1	0	9.51	9.66	9.585		110.86
	E03	SYBR		Unkn		13.14	13.14	0	55.2			0.25	-0.60206	13.14	12.57	12.855
	E04	SYBR		Unkn		12.57	12.57	0	55.2			0.0625	-1.20412	13.94	13.7	13.82
	E05	SYBR		Unkn		13.94	13.94	0	55.2			0.015625	-1.80618	16.06	15.84	15.95
	E06	SYBR		Unkn		13.7	13.7	0	55.2			0.00390625	-2.40824	17.84	18.01	17.925
	E07	SYBR		Unkn		16.06	16.06	0	55.2			0.000976562	-3.0103	19.08	19.17	19.125
	E08	SYBR		Unkn		15.84	15.84	0	55.2
	E09	SYBR		Unkn		17.84	17.84	0	55.2
	E10	SYBR		Unkn		18.01	18.01	0	55.2
	E11	SYBR		Unkn		19.08	19.08	0	55.2
	E12	SYBR		Unkn		19.17	19.17	0	55.2
	F01	SYBR		Unkn		30.87	30.87	0	53.6
	F02	SYBR		Unkn		30.39	30.39	0	53.6
	F03	SYBR		Unkn		N/A	0	0	53.6
	F04	SYBR		Unkn		N/A	0	0	53.6
	F05	SYBR		Unkn		N/A	0	0	53.6
	F06	SYBR		Unkn		N/A	0	0	53.6
	F07	SYBR		Unkn		N/A	0	0	53.6
	F08	SYBR		Unkn		N/A	0	0	53.6
	F09	SYBR		Unkn		N/A	0	0	53.6
	F10	SYBR		Unkn		N/A	0	0	53.6
	F11	SYBR		Unkn		N/A	0	0	53.6
	F12	SYBR		Unkn		N/A	0	0	53.6
	G01	SYBR		Unkn		30.27	30.27	0	52.5
	G02	SYBR		Unkn		29.66	29.66	0	52.5
	G03	SYBR		Unkn		N/A	0	0	52.5
	G04	SYBR		Unkn		N/A	0	0	52.5
	G05	SYBR		Unkn		N/A	0	0	52.5
	G06	SYBR		Unkn		N/A	0	0	52.5
	G07	SYBR		Unkn		N/A	0	0	52.5
	G08	SYBR		Unkn		N/A	0	0	52.5
	G09	SYBR		Unkn		N/A	0	0	52.5
	G10	SYBR		Unkn		N/A	0	0	52.5
	G11	SYBR		Unkn		N/A	0	0	52.5
	G12	SYBR		Unkn		N/A	0	0	52.5			52 C
	H01	SYBR		Unkn		8.77	8.77	0	52			cDNA DF	log [cDNA]	CT1	CT2	Avg CT		Efficiency
	H02	SYBR		Unkn		6.91	6.91	0	52			1	0	8.77	6.91	7.84		94.32
	H03	SYBR		Unkn		10.7	10.7	0	52			0.25	-0.60206	10.7	9.15	9.925
	H04	SYBR		Unkn		9.15	9.15	0	52			0.0625	-1.20412	12.15	10.44	11.295
	H05	SYBR		Unkn		12.15	12.15	0	52			0.015625	-1.80618	14.05	13.32	13.685
	H06	SYBR		Unkn		10.44	10.44	0	52			0.00390625	-2.40824	16.39	15.39	15.89
	H07	SYBR		Unkn		14.05	14.05	0	52			0.000976562	-3.0103	18.81	17.97	18.39
	H08	SYBR		Unkn		13.32	13.32	0	52
	H09	SYBR		Unkn		16.39	16.39	0	52
	H10	SYBR		Unkn		15.39	15.39	0	52
	H11	SYBR		Unkn		18.81	18.81	0	52
	H12	SYBR		Unkn		17.97	17.97	0	52

## Sheet: HK 18sRNA samples
		55 C
		cDNA DF	log [cDNA]	CT1	CT2	Avg CT			Efficiency
		1	0	9.51	9.66	9.585			110.86
		0.25	-0.60206	13.14	12.57	12.855
		0.0625	-1.20412	13.94	13.7	13.82
		0.015625	-1.80618	16.06	15.84	15.95
		0.00390625	-2.40824	17.84	18.01	17.925
		0.000976562	-3.0103	19.08	19.17	19.125
								NOT NORMALIZED	RNA	Vol RNA	Total RNA
Treatment	Time	Sample ID	CT1	CT2	AVG CT	18S RNA	18s RNA log	18s RNA antilog	ng/ul	ul	ng	Normalized 18s RNA	% change from control 0h	avg control 0h	% control	AVG control	Time		Normalized to EF1a					Normalized to RNA
Control	0h	1	9.54	8.94	9.24	0.321076	3.21073	1624.55	929.4	350	325.29	4.99415
		2	9.25	8.94	9.095	0.368054	3.19551	1568.6	752.8	175	131.74	11.9068
		3	9.23	8.59	8.91	0.427993	3.17609	1500	1329	225	299.025	5.01631
		4	9.28	9.15	9.215	0.329175	3.20811	1614.76	884.9	225	199.102	8.11019
		5	8.82	8.84	8.83	0.453912	3.16769	1471.28	1224	250	306	4.80809
		6	9.25	9.39	9.32	0.295156	3.21913	1656.26	1040	275	286	5.79113
	1h	7	9.19	8.97	9.08	0.372914	3.19394	1562.92	942.6	275	259.215	6.02943
		8	9.07	9.03	9.05	0.382634	3.19079	1551.63	1035	275	284.625	5.45148
		9	8.82	8.74	8.78	0.470112	3.16245	1453.6	796.2	425	338.385	4.29571
		10	9.1	9.31	9.205	0.332415	3.20706	1610.86	1071	225	240.975	6.68476
		11	8.85	8.72	8.785	0.468492	3.16297	1455.36	968.9	325	314.892	4.62177
		12	8.87	9.16	9.015	0.393974	3.18711	1538.56	1270	275	349.25	4.40532
	4h	13	8.76	8.39	8.575	0.53653	3.14093	1383.33	1046	275	287.65	4.80908
		14	8.72	8.35	8.535	0.54949	3.13673	1370.02	943.7	375	353.888	3.87135
		15	8.53	8.43	8.48	0.567309	3.13095	1351.93	1156	275	317.9	4.25269
		16	8.28	8.28	8.28	0.632108	3.10996	1288.13	961.8	375	360.675	3.57145
		17	8.19	8.36	8.275	0.633728	3.10944	1286.58	581.8	250	145.45	8.84549
		18	8.67	8.99	8.83	0.453912	3.16769	1471.28	965.2	225	217.17	6.77477
	24h	19	8.69	8.5	8.595	0.53005	3.14303	1390.04	1847.7	225	415.733	3.34358
		20	8.71	8.51	8.61	0.52519	3.1446	1395.08	961.2	325	312.39	4.46584
		21	8.53	8.68	8.605	0.52681	3.14408	1393.4	1005	325	326.625	4.26605
		22	8.32	8.33	8.325	0.617528	3.11468	1302.22	576.6	225	129.735	10.0375
		23	8.49	8.59	8.54	0.54787	3.13725	1371.68	948.8	325	308.36	4.44831
		24	8.9	8.93	8.915	0.426373	3.17662	1501.82	1041	325	338.325	4.43897
TFM	0h	25	9.02	8.95	8.985	0.403694	3.18396	1527.44	1245	400	498	3.06715
		26	9.06	8.89	8.975	0.406933	3.18291	1523.75	935.2	300	280.56	5.43112
		27	8.56	8.56	8.56	0.54139	3.13935	1378.33	1189	300	356.7	3.86411
		28	8.67	8.78	8.725	0.487931	3.15667	1434.41	1068	300	320.4	4.47692
		29	8.93	8.23	8.58	0.53491	3.14145	1385.01	1355	400	542	2.55536
		30	8.92	8.91	8.915	0.426373	3.17662	1501.82	721.8	500	360.9	4.16131
	1h	31	8.8	8.6	8.7	0.496031	3.15405	1425.76	873.4	500	436.7	3.26486
		32	8.56	8.42	8.49	0.564069	3.132	1355.2	1032	400	412.8	3.28295
		33	8.96	8.54	8.75	0.479832	3.1593	1443.1	915.4	400	366.16	3.94117
		34	8.91	8.65	8.78	0.470112	3.16245	1453.6	840.9	500	420.45	3.45725
		35	9.05	8.88	8.965	0.410173	3.18187	1520.08	1034	400	413.6	3.67523
		36	8.91	9.14	9.025	0.390734	3.18816	1542.28	874.5	400	349.8	4.40903
	4h	37	8.93	8.44	8.685	0.500891	3.15247	1420.61	786.6	300	235.98	6.02002
		38	8.66	8.71	8.685	0.500891	3.15247	1420.61	1115	400	446	3.18521
		39	8.96	8.69	8.825	0.455532	3.16717	1469.5	915.1	500	457.55	3.21167
		40	8.96	8.99	8.975	0.406933	3.18291	1523.75	897.9	300	269.37	5.65673
		41	8.79	8.61	8.7	0.496031	3.15405	1425.76	1045	300	313.5	4.54789
		42	8.99	9.29	9.14	0.353475	3.20023	1585.75	886.2	300	265.86	5.96461
	24h	43	9.19	9.01	9.1	0.366434	3.19604	1570.49	1028	300	308.4	5.09239
		44	9.3	9.17	9.235	0.322696	3.21021	1622.58	933.5	300	280.05	5.79391
		45	8.91	8.94	8.925	0.423133	3.17767	1505.45	893.5	300	268.05	5.6163
		46	9.21	9.08	9.145	0.351855	3.20076	1587.67	943.7	300	283.11	5.60796
		47	9.13	8.78	8.955	0.413413	3.18082	1516.41	1097	300	329.1	4.60774
		48	8.92	8.63	8.775	0.471732	3.16192	1451.85	1166	300	349.8	4.1505
					Treatment	Time	18s RNA	N	SEM			Treatment	Time	18s RNA	N	SEM
					Control	0h	1572.57	6	30.0159			Control	0h	6.77111	6	1.14337
						1h	1528.82	6	25.536				1h	5.24808	6	0.396883
						4h	1358.54	6	28.0688				4h	5.35414	6	0.838543
						24h	1392.37	6	26.1709				24h	5.16671	6	0.989895
					TFM	0h	1458.46	6	27.8669			TFM	0h	3.92599	6	0.418105
						1h	1456.67	6	27.5643				1h	3.67175	6	0.18064
						4h	1474.33	6	27.696				4h	4.76436	6	0.540525
						24h	1542.41	6	25.5009				24h	5.1448	6	0.266957

[truncated: 16 more sheets: Normalization, Morphometrics and water quality, Liver LDH, Liver HK, Liver GK, Liver PK, Liver PEPCK, Liver AlaAT, Liver AspAT, Liver protein-raw data, Liver GLY and BG, Liver glycogen on SPSS, In vitro media cortisol, In vitro media protein, In vitro media cortisol on SPSS, Sheet2]
